# Supplementary material for: Inherited GATA3 variant associated with positive minimal residual disease in childhood B‐cell acute lymphoblastic leukemia via asparaginase resistance
Source: Clin Transl Med. 2021 Aug 23;11(8):e507. doi: 10.1002/ctm2.507 (PMC8382977; doi:10.1002/ctm2.507)
Supplement: Supplementary file 3 — Supporting Information [file CTM2-11-e507-s003.xlsx]

## Sheet: Table S1 ALL2015
Table S1. Characteristics of enrolled patients from CCCG-ALL-2015 cohort
		rs3781093			p.value	rs3824662			p.value
	Genotype	CC	TC	TT		CC	AC	AA
	N=	33	153	122		121	154	33
Age (%)	>=1, <10	28 (84.8)	145 (94.8)	118 (96.7)	0.029	117 (96.7)	146 (94.8)	28 (84.8)	0.03
	<1, >=10	5 (15.2)	8 (5.2)	4 (3.3)		4 (3.3)	8 (5.2)	5 (15.2)
Gender (%)	Female	13 (39.4)	62 (40.5)	45 (36.9)	0.827	44 (36.4)	63 (40.9)	13 (39.4)	0.744
	Male	20 (60.6)	91 (59.5)	77 (63.1)		77 (63.6)	91 (59.1)	20 (60.6)
FAB (%)	L1	9 (27.3)	26 (17.0)	31 (25.4)	0.253	31 (25.6)	27 (17.5)	8 (24.2)	0.348
	L2	20 (60.6)	97 (63.4)	62 (50.8)		62 (51.2)	96 (62.3)	21 (63.6)
	L3	4 (12.1)	30 (19.6)	28 (23.0)		27 (22.3)	31 (20.1)	4 (12.1)
	ND	0 (0.0)	0 (0.0)	1 (0.8)		1 (0.8)	0 (0.0)	0 (0.0)
WBC (%)	<50	26 (78.8)	132 (86.3)	99 (81.1)	0.392	98 (81.0)	134 (87.0)	25 (75.8)	0.187
	>=50	7 (21.2)	21 (13.7)	23 (18.9)		23 (19.0)	20 (13.0)	8 (24.2)
Liver (%)	not detected	13 (39.4)	61 (39.9)	41 (33.6)	0.393	40 (33.1)	63 (40.9)	12 (36.4)	0.291
	<2 cm	4 (12.1)	10 (6.5)	13 (10.7)		13 (10.7)	11 (7.1)	3 (9.1)
	>=2, <5 cm	13 (39.4)	73 (47.7)	53 (43.4)		52 (43.0)	72 (46.8)	15 (45.5)
	>=5 cm	3 (9.1)	9 (5.9)	15 (12.3)		16 (13.2)	8 (5.2)	3 (9.1)
Spleen (%)	not detected	15 (45.5)	94 (61.4)	63 (51.6)	0.212	63 (52.1)	93 (60.4)	16 (48.5)	0.361
	<2 cm	5 (15.2)	15 (9.8)	8 (6.6)		8 ( 6.6)	16 (10.4)	4 (12.1)
	>=2, <5 cm	10 (30.3)	36 (23.5)	38 (31.1)		37 (30.6)	37 (24.0)	10 (30.3)
	>=5 cm	3 (9.1)	8 ( 5.2)	13 (10.7)		13 (10.7)	8 (5.2)	3 (9.1)
NCI.Risk (%)	Standard	23 (69.7)	126 (82.4)	97 (79.5)	0.257	96 (79.3)	128 (83.1)	22 (66.7)	0.1
	High	10 (30.3)	27 (17.6)	25 (20.5)		25 (20.7)	26 (16.9)	11 (33.3)
Risk (%)	Low	12 (36.4)	82 (53.6)	66 (54.1)	0.398	64 (52.9)	84 (54.5)	12 (36.4)	0.39
	Intermediate	21 (63.6)	70 (45.8)	55 (45.1)		56 (46.3)	69 (44.8)	21 (63.6)
	High	0 (0.0)	1 (0.7)	1 (0.8)		1 (0.8)	1 (0.6)	0 (0.0)
MRD19 (%)	<0.01%	8 (24.2)	55 (35.9)	44 (36.1)	0.407	43 (35.5)	57 (37.0)	7 (21.2)	0.218
	>=0.01%	25 (75.8)	98 (64.1)	78 (63.9)		78 (64.5)	97 (63.0)	26 (78.8)
MRD 46 (%)	<0.01%	24 (72.7)	125 (81.7)	107 (87.7)	0.101	106 (87.6)	126 (81.8)	24 (72.7)	0.108
	>=0.01%	9 (27.3)	28 (18.3)	15 (12.3)		15 (12.4)	28 (18.2)	9 (27.3)
Relapse (%)	No	32 (97.0)	139 (90.8)	118 (96.7)	0.097	116 (95.9)	142 (92.2)	31 (93.9)	0.456
	Yes	1 (3.0)	14 (9.2)	4 (3.3)		5 (4.1)	12 (7.8)	2 (6.1)

## Sheet: Table S2 ALL2008
Table S2. Characteristics of enrolled patients from GD-2008-ALL cohort
		rs3781093 genotype			p.value	rs4824662 genotype			p.value
	Genotype	CC	TC	TT		CC	AC	AA
	N=	10	50	62		61	49	12
Age (%)	>=1, <10	10 (100.0)	44 (88.0)	58 (93.5)	0.349	56 (91.8)	44 (89.8)	12 (100.0)	0.513
	<1, >=10	0 (0.0)	6 (12.0)	4 (6.5)		5 (8.2)	5 (10.2)	0 (0.0)
Gender (%)	Female	3 (30.0)	19 (38.0)	22 (35.5)	0.883	24 (39.3)	17 (34.7)	3 (25.0)	0.618
	Male	7 (70.0)	31 (62.0)	40 (64.5)		37 (60.7)	32 (65.3)	9 (75.0)
WBCGrp (%)	<50	8 (80.0)	45 (90.0)	60 (96.8)	0.22	59 (96.7)	44 (89.8)	10 (83.3)	0.307
	>=50	2 (20.0)	4 (8.0)	2 (3.2)		2 (3.3)	4 (8.2)	2 (16.7)
	nd	0 (0.0)	1 (2.0)	0 (0.0)		0 (0.0)	1 ( 2.0)	0 (0.0)
NCI.Risk (%)	Standard	8 (80.0)	40 (80.0)	56 (90.3)	0.275	54 (88.5)	40 (81.6)	10 (83.3)	0.587
	High	2 (20.0)	10 (20.0)	6 (9.7)		7 (11.5)	9 (18.4)	2 (16.7)
Risk (%)	Low	3 (30.0)	11 (22.0)	27 (43.5)	0.124	25 (41.0)	11 (22.4)	5 (41.7)	0.215
	Intermediate	3 (30.0)	25 (50.0)	23 (37.1)		23 (37.7)	25 (51.0)	3 (25.0)
	High	4 (40.0)	14 (28.0)	12 (19.4)		13 (21.3)	13 (26.5)	4 (33.3)
d15 (%)	<0.01%	0 (0.0)	11 (22.0)	6 (9.7)	0.177	6 ( 9.8)	11 (22.4)	0 (0.0)	0.115
	>=0.01%	9 (90.0)	30 (60.0)	43 (69.4)		42 (68.9)	29 (59.2)	11 (91.7)
	nd	1 (10.0)	9 (18.0)	13 (21.0)		13 (21.3)	9 (18.4)	1 (8.3)
d33 (%)	<0.01%	2 (20.0)	31 (62.0)	42 (67.7)	0.016	42 (68.9)	30 (61.2)	3 (25.0)	0.017
	>=0.01%	8 (80.0)	19 (38.0)	20 (32.3)		19 (31.1)	19 (38.8)	9 (75.0)

## Sheet: Table S3 Summary of association
Table S3. Summary of association analysis in CCCG-ALL-2015 and GD-ALL-2008 study cohort
	Dichotomous analysis																		Ordinal analysis
	MRD day 19 (CCCG-ALL-2015, N=308）									MRD day 46 (CCCG-ALL-2015, N=308）									day 19	day 46
cut off	<1%, >=1%			<0.1%, >=0.1%			<0.01%, >=0.01%			<1%, >=1%			<0.1%, >=0.1%			<0.01%, >=0.01%
Statistics	P value	OR	95%CI	P value	OR	95%CI	P value	OR	95%CI	P value	OR	95%CI	P value	OR	95%CI	P value	OR	95%CI	P value	P value
rs3824662	0.067	1.414	0.96-2.083	0.267	1.196	0.859-1.664	0.316	1.186	0.837-1.682	0.642	0.598	0.062-5.785	0.727	0.893	0.460-1.735	0.039	1.541	1.004-2.364	0.088	0.02
rs3781093	0.096	1.373	0.931-2.024	0.235	1.212	0.871-1.687	0.349	1.174	0.828-1.664	0.647	0.602	0.062-5.827	0.745	0.9	0.463-1.748	0.036	1.554	1.013-2.385	0.08	0.018
	MRD day 15 (GD-2008-ALL, N=100）									MRD day 33 (GD-2008-ALL, N=122）									day 15	day 33
cut off	<1%, >=1%			<0.1%, >=0.1%			<0.01%, >=0.01%			<1%, >=1%			<0.1%, >=0.1%			<0.01%, >=0.01%
Statistics	P	OR	95%CI	P value	OR	95%CI	P value	OR	95%CI	P value	OR	95%CI	P value	OR	95%CI	P value	OR	95%CI	P value	P value
rs3824662	0.053	1.896	1.016-3.529	0.482	1.306	0.634-2.690	0.889	0.944	0.428-2.081	0.471	1.332	0.621-2.860	0.013	2.178	1.203-3.943	0.015	2.056	1.176-3.592	0.287	0.05
rs3781093	0.057	1.868	0.991-3.519	0.639	1.191	0.577-2.459	0.722	0.865	0.391-1.913	0.611	1.224	0.562-2.667	0.027	1.98	1.087-3.606	0.022	1.949	1.109-3.426	0.262	0.078

## Sheet: Table S4 Materials information
Table S4. Antibodies and compounds used in this study
Material	Company	CAT. NO.
LC3B	CST	2775S
CRLF2	Abcam	ab109626
Beclin-1	CST	3738S
ATG5	Abcam	ab108327
α-Tubulin	Proteintech	66031-1
GATA3	CST	5852S
Jak2	CST	3230S
Phospho-Jak2 (Tyr1007/1008)	CST	3771S
Stat3	CST	12640S
Phospho-Stat3 (Tyr705)	CST	9145S
L-Asparaginase	Sigma Aldrich	A3809
Daunorubicin	Sigma Aldrich	D8809
Chloroquine diphosphate salt	MCE	HY-17589
Ruxolitinib	Selleck	S1378
MTT Cell Growth Assay Kit	Sigma Aldrich	M2003

## Sheet: Table S5Primers and Oligo seq
Table S5. Primers and oligo sequence used in this study
rs3824662	Forward	5'-TATCACCCTCCCCACCA
	Reverse	5'-GGAAAGCCCCAGATCAA
	Sequence primer	5'-TATCACCCTCCCCACCA
rs3781093	Forward	5'-TTCCTGTGCTCTGTTCCTT
	Reverse	5'-GGCTCAGGATAAACAATG
	Sequence primer	5'-TTCCTGTGCTCTGTTCCTT
GATA3	Forward	5'-TCACAAAATGAACGGACAGAACC
	Reverse	5'-CAGCCTTCGCTTGGGCTTAAT
BECN1	Forward	5'-AGGTTGAGAAAGGCGAGACA
	Reverse	5'-GCTTTTGTCCACTGCTCCTC
ATG5	Forward	5'-GCAGATGGACAGTTGCACACAC
	Reverse	5'-GAGGTGTTTCCAACATTGGCTCA
GAPDH	Forward	5'-TGTTCGTCATGGGTGTGAACC
	Reverse	5'-GCAGTGATGGCATGGACTGTG
ASNS	Forward	GGAAGACAGCCCCGATTTACT
	Reverse	AGCACGAACTGTTGTAATGTCA
GLS	Forward	AGGGTCTGTTACCTAGCTTGG
	Reverse	ACGTTCGCAATCCTGTAGATTT
ZBTB1	Forward	AGCTCCCTCCAGTTTTGAGC
	Reverse	TGCCATTTCGAGCCACAGTA
OPRM1	Forward	GCCCTTCCAGAGTGTGAATTAC
	Reverse	GTGCAGAGGGTGAATATGCTG
HAP1	Forward	GCTCAGAACGTCTCTAAGGAGG
	Reverse	CTGCTCTCGATCCTCACTGTAG
ATG7	Forward	ATGATCCCTGTAACTTAGCCCA
	Reverse	CACGGAAGCAAACAACTTCAAC
sgRNA Knock-out	Target site	CCCTCATTAAGCCCAAGCGA
sgRNA site mutaton	Target site	ATGCACTGCAGCGTGTTTGT
CRISPR/Cas9 site mutation donor template	ssODN	aactgagaagagccgttgggtacttaggaaggcgcctttggcatgcactgAagcgtgtttgtgtttaatctcaggggttctggggcacag
sgRNA Knock-in	Target site	ATGCACTGCAGCGTGTTTGT
CRISPR/Cas9 donor template	ssODN	TTCTTAGCCTAGGGTCCCCAGAGAGCCTTTGCTGTGCCCCAGAACCCCTGAGATTAAACACAAACACGCTTCAGTGCATGCCAAAGGCGCCTTCCTAAGTACCCAACGGCTCTTCTCAGTTCTTGAAAAAGGCTCAGGCCT
pGL4.23-GATA3_rs3824662	Forward	CCTAACTGGCCGGTACCGGAAAGAAGGCAGGAGAGA
pGL4.23-GATA3_rs3824662	Reverse	CCATTATATACCCTCTAGTGTCTAAGCTTGGGTAGAAGAAGAGAACCCAGTA
pGL4.23-GATA3_rs3781093	Forward	CCTAACTGGCCGGTACCGGATTGGGCTGGTAACCTTTAG
pGL4.23-GATA3_rs3781093	Reverse	CCATTATATACCCTCTAGTGTCTAAGCTTACCGCATCCGGACTCTATTA
